# Supplementary material for: Aluminum-Doping Effects on the Electronic States of Graphene Nanoflake: Diffusion and Hydrogen Storage Mechanism
Source: Nanomaterials (Basel). 2023 Jul 11;13(14):2046. doi: 10.3390/nano13142046 (PMC10384847; doi:10.3390/nano13142046)
Supplement: Supplementary file 1 [file nanomaterials-13-02046-s001.zip]

Archive with 1 entries (1 files):
- nanomaterials-2491517-supplementary.pdf
